# Supplementary material for: Metabolic Effects of Gastrectomy and Duodenal Bypass in Early Gastric Cancer Patients with T2DM: A Prospective Single-Center Cohort Study
Source: J Clin Med. 2021 Sep 4;10(17):4008. doi: 10.3390/jcm10174008 (PMC8432535; doi:10.3390/jcm10174008)
Supplement: Supplementary file 1 [file jcm-10-04008-s001.zip]

Archive with 1 entries (1 files):
- jcm-1319495-supplementary.pdf
